# Supplementary material for: Sulbactam-durlobactam improves cephalosporin and carbapenem susceptibility and time-kill effect against Mycobacterium abscessus
Source: Microbiol Spectr. 2025 Sep 10;13(10):e01492-25. doi: 10.1128/spectrum.01492-25 (PMC12502692; doi:10.1128/spectrum.01492-25)
Supplement: Supplemental tables — Tables S1 and S2. [file spectrum.01492-25-s0001.xlsx]

## Sheet: Table S1
Table S1. MIC distribution and fold-change in MIC of drugs with and without sulbactam/durlobactam.
Strain ID	SUL/DUR	Amoxicillin	Amoxicillin + Sul/Dur	Fold-change in MIC	Cefdinir	Cefdinir + Sul/Dur	Fold-change in MIC	Ceftriaxone	Ceftriaxone + Sul/Dur	Fold-change in MIC	Cefalexin	Cefalexin + Sul/Dur	Fold-change in MIC	Cefuroxime	Cefuroxime + Sul/Dur	Fold-change in MIC	Imipenem	Imipenem +Sul/Dur	Fold-change in MIC	Meropenem	Meropenem+Sul/Dur	Fold-change in MIC	Tebipenem	Tebipenem + Sul/Dur	Fold-change in MIC	Faropenem	Faropenem + Sul/Dur	Fold-change in MIC
Mycobacterium abscessus subsp. abscessus	8	>256	0.5(T)	512	64	0.5(T)	128	>256	0.5(T)	512	>64	0.125(T)	128	64	0.5(T)	128	4	0.062	64.5161	16	0.125(T)	128	64	0.125(T)	512	128	0.25(T)	1024
Mycobacterium abscessus subsp. abscessus	8	>256	2	128	64	2	32	>256	2	128	>64	0.125	512	256	2	128	4	0.125	32	16	0.5	32	32	0.25	128	128	2	64
Mycobacterium abscessus subsp. abscessus	8	>256	2	128	128	4	32	>256	0.5	512	>64	≤.125	512	256	1	256	16	0.06	266.667	32	0.25	128	>64	0.25	256	128	0.5(T)	256
Mycobacterium abscessus subsp. abscessus	8	>256	1	256	64	2	32	>256	0.5	512	>64	≤.125	512	128	0.5	256	16	0.06	266.667	32	≤.125	256	64	0.25	256	128	0.5(T)	256
Mycobacterium abscessus subsp. abscessus	8	>256	4	64	64	8	8	>256	2	128	>64	0.25	256	128	1	128	8	0.125	64	32	0.5	64	>64	1	64	128	0.5(T)	256
Mycobacterium abscessus subsp. abscessus	8	>256	8	32	128	4	32	>256	1	256	>64	0.25	256	128	1	128	16	0.125	128	32	0.5	64	>64	0.5	128	128	0.5(T)	256
Mycobacterium abscessus subsp. abscessus	8	>256	4	64	64	2	32	>256	1	256	>64	0.5	128	128	1	128	8	0.25	32	16	0.5	32	64	1	64	128	4(T)	32
Mycobacterium abscessus subsp. abscessus	8	>256	4	64	64	8	8	>256	2	128	>64	0.5	128	128	4	32	8	0.5	16	16	1	16	64	1	64	128	0.5(T)	256
Mycobacterium abscessus subsp. abscessus	8	>256	16	16	128	16	8	>256	16	16	>64	2	32	128	4	32	8	1	8	64	2	32	>64	2	32	128	32	4
Mycobacterium abscessus subsp. abscessus	32	>256	8	32	128	32	4	>256	64	4	>64	>64	0	>256	>256	0	8	0.5	16	32	1	32	64	0.5	128	128	8(T)	16
Mycobacterium abscessus subsp. abscessus	16	>256	4	64	128	32	4	>256	2	128	>64	>64	0	>256	128	0	8	0.5	16	16	1	16	>64	0.5	128	128	8	16
Mycobacterium abscessus subsp. abscessus	16	>256	8	32	128	8	16	>256	8	32	>64	2	32	128	8	16	16	1	16	64	2	32	>64	2	32	128	64	2
Mycobacterium abscessus subsp. massilliense	32	>256	2	128	64	8	8	>256	1	256	>64	16	4	256	16	16	16	0.5	32	32	1	32	64	0.5	128	128	16	8
Mycobacterium abscessus subsp. massilliense	32	>256	2	128	64	4	16	>256	≤0.5	512	>64	≤.125	512	256	≤0.5	512	8	0.06	133.333	32	≤.125	256	>64	0.5	128	128	4	32
Mycobacterium abscessus subsp. massilliense	32	>256	1	256	64	1	64	>256	1	256	>64	0.25	256	128	1	128	2	0.125	16	16	0.25	64	64	0.25	256	128	0.5	256
Mycobacterium abscessus subsp. massilliense	32	>256	1	256	64	1	64	>256	1	256	>64	0.25	256	256	1	256	4	0.125	32	4	0.25	16	>64	0.5	128	128	1	128
Mycobacterium abscessus subsp. massilliense	32	>256	1	256	64	1	64	>256	1	256	>64	0.25	256	256	1	256	4	0.125	32	16	0.25	64	64	0.25	256	>128	0.5	256
Mycobacterium abscessus subsp. massilliense	32	>256	1	256	64	1	64	>256	1	256	>64	0.5	128	256	1	256	2	0.25	8	32	0.5	64	64	0.5	128	>128	0.5(T)	256
Mycobacterium abscessus subsp. massilliense	8	>256	≤0.5	512	64	≤0.5	128	>256	≤0.5	512	>64	≤0.125	512	128	≤0.5	256	4	0.06	66.6667	32	≤0.125	256	>64	≤0.125	512	128	≤0.25	256
Mycobacterium abscessus subsp. bolletti	8	>256	4	64	128	8	16	>256	32	8	>64	32(T)	2	>256	32	8	4	0.25	16	32	1	32	>64	2	32	128	32	4
Mycobacterium abscessus subsp. massilliense	8	>256	0.5	512	64	0.5	128	>256	0.5	512	>64	0.25	256	>256	0.5	512	4	0.125	32	32	0.25	128	>64	0.25	256	128	0.25	512
Mycobacterium abscessus subsp. abscessus	64	>256	8	32	128	32	4	>256	64	4	64	>64	0	>256	256	0	8	0.5	16	32	2	16	>64	2	32	128	32	4
Mycobacterium abscessus subsp. abscessus	64	>256	8	32	256	64	4	>256	16	16	>64	>64	0	>256	>256	0	4	1	4	32	2	16	>64	4	16	128	64	2
Mycobacterium abscessus subsp. massilliense	32	>256	16	16	64	32	2	>256	32	8	>64	>64	0	256	64	4	4	0.5	8	32	2	16	>64	4	16	128	32	4
Mycobacterium abscessus subsp. massilliense	32	>256	32	8	64	32	2	>256	32	8	>64	>64	0	256	64	4	8	2	4	64	4	16	>64	8	8	128	64	2
Mycobacterium abscessus subsp. abscessus	4	>256	8	32	64	16	4	>256	32	8	>64	>64	0	256	64	4	2	0.25	8	16	2	8	>64	1	64	128	16	8
Mycobacterium abscessus subsp. massilliense	64	>256	4	64	128	32	4	256	16	16	>64	>64	0	>256	>256	0	2	1	2	32	2	16	>64	2	32	128	32	4
Mycobacterium abscessus subsp. abscessus	64	>256	8	32	128	128	1	>256	256	1	>64	>64	0	>256	>256	0	2	1	2	16	2	8	>64	2	32	128	16	8
Mycobacterium abscessus subsp. abscessus	64	>256	8	32	256	128	2	>256	>256	0	>64	>64	0	>256	>256	0	2	1	2	32	2	16	>64	2	32	128	32	4
Mycobacterium abscessus subsp. abscessus	64	>256	8	32	128	64	2	>256	128	2	>64	>64	0	>256	>256	0	2	1	2	16	2	8	>64	2	32	128	16	8
Mycobacterium abscessus subsp. abscessus	32	>256	8	32	64	64	1	>256	8	32	>64	64	1	>256	>256	0	4	0.5	8	32	2	16	>64	2	32	128	16	8
Mycobacterium abscessus subsp. abscessus	32	>256	8	32	128	32	4	>256	64	4	>64	>64	0	>256	128	0	4	0.5	8	32	2	16	>64	2	32	128	32	4
Mycobacterium abscessus subsp. abscessus	32	>256	8	32	128	64	2	>256	128	2	>64	>64	0	>256	>256	0	2	1	2	32	4	8	>64	2	32	128	16	8
Mycobacterium abscessus subsp. bolletti	32	>256	4	64	128	8	16	>256	16	16	>64	64	1	256	128	2	4	1	4	32	2	16	>64	2	32	128	32	4
Mycobacterium abscessus subsp. bolletti	64	>256	4	64	64	8	8	>256	8	32	>64	>64	0	>256	256	0	2	1	2	32	2	16	64	1	64	128	32	4
Mycobacterium abscessus subsp. massilliense	32	>256	2	128	32	8	4	>256	8	32	>64	64	1	256	64	4	2	1	2	16	2	8	64	0.5	128	128	16	8
Mycobacterium abscessus subsp. massilliense	32	>256	2	128	64	4	16	>256	8	32	>64	64	1	256	32	8	4	0.5	8	32	2	16	64	0.5	128	128	16	8
Mycobacterium abscessus subsp. massilliense	32	>256	2	128	32	4	8	256	4	64	>64	64	1	256	64	4	2	1	2	16	2	8	32	0.5	64	128	16	8
Mycobacterium abscessus subsp. massilliense	32	>256	2	128	64	8	8	>256	8	32	>64	32	2	256	64	4	2	1	2	16	2	8	>64	2	32	128	8	16
Mycobacterium abscessus subsp. massilliense	64	>256	8	32	128	32	4	>256	32	8	>64	>64	0	>256	>256	0	4	1	4	16	4	4	>64	2	32	128	16	8
Mycobacterium abscessus subsp. massilliense	64	>256	8	32	256	128	2	>256	16	16	>64	>64	0	>256	>256	0	2	1	2	32	2	16	>64	2	32	128	16	8
Mycobacterium abscessus subsp. abscessus	64	>256	8	32	128	128	1	>256	128	2	>64	>64	0	>256	>256	0	4	2	2	32	4	8	>64	2	32	128	32	4
Mycobacterium abscessus subsp. massilliense	64	>256	8	32	128	16	8	>256	64	4	>64	64	1	>256	256	0	4	1	4	32	4	8	>64	2	32	128	32	4
Mycobacterium abscessus subsp. abscessus	128	16	8	32	64	64	1	>256	64	4	>64	>64	0	>256	>256	0	4	1	4	8	2	4	1	0.5	2	16	16	1
Mycobacterium abscessus subsp. abscessus	128	128	32	8	128	64	2	>256	64	4	>64	64	1	>256	256	0	2	4	0.5	16	16	1	32	1	32	16	8	2
Mycobacterium abscessus subsp. abscessus	64	>256	4	64	128	16	8	256	16	16	>64	64	1	>256	128	0	8	1	8	64	2	32	>64	0.5	128	128	16	8
Mycobacterium abscessus subsp. abscessus	128	16	8	32	128	32	4	>256	64	4	>64	>64	0	>256	256	0	2	1	2	4	8	0.5	1	0.5	2	16	16	1
Mycobacterium abscessus subsp. abscessus	64	>256	64	4	128	64	2	>256	128	2	>64	>64	0	>256	>256	0	4	2	2	32	4	8	>64	2	32	>128	32	4
Mycobacterium abscessus subsp. abscessus	64	>256	8	32	128	64	2	>256	128	2	>64	>64	0	>256	>256	0	4	2	2	32	2	16	>64	2	32	128	16	8
Mycobacterium abscessus subsp. abscessus	128	>256	16	16	256	64	4	>256	128	2	>64	>64	0	>256	>256	0	4	1	4	32	4	8	>64	2	32	>128	32	4
Mycobacterium abscessus subsp. massilliense	16	>256	8	32	64	32	2	>256	32	8	>64	>64	0	>256	256	0	4	1	4	16	4	4	64	2	32	128	32	4
Mycobacterium abscessus subsp. massilliense	32	>256	8	32	256	32	8	>256	16	16	>64	>64	0	>256	>256	0	2	0.5	4	32	2	16	>64	2	32	128	16	8
Mycobacterium abscessus subsp. abscessus	32	>256	16	16	128	64	2	>256	64	4	>64	>64	0	>256	>256	0	2	1	2	16	2	8	>64	2	32	128	16	8
Mycobacterium abscessus subsp. abscessus	32	>256	8	32	256	64	4	>256	64	4	>64	>64	0	>256	>256	0	2	1	2	32	2	16	>64	2	32	>128	32	4
Mycobacterium abscessus subsp. abscessus	32	>256	1	256	256	128	2	>256	1	256	>64	>64	0	>256	>256	0	2	1	2	32	2	16	>64	2	32	128	16	8
Mycobacterium abscessus subsp. abscessus	32	256	16	16	256	128	2	>256	>256	1	>64	>64	0	>256	>256	0	2	1	2	16	4	4	>64	4	16	128	32	4
Mycobacterium abscessus subsp. abscessus	32	>256	8	32	256	128	2	>256	256	1	64	>64	0	>256	>256	0	2	1	2	16	2	8	>64	2	32	128	16	8
Mycobacterium abscessus subsp. massilliense	16	>256	8	32	128	64	2	128	128	2	>64	>64	0	>256	>256	0	2	1	2	32	2	16	>64	2	32	128	16	8
Mycobacterium abscessus subsp. abscessus	32	>256	8	32	64	32	2	>256	64	4	>64	>64	0	>256	128	0	2	1	2	16	4	4	>64	2	32	128	8	16
Mycobacterium abscessus subsp. abscessus	2	>256	>256	0	>256	128	2	>256	>256	0	>64	>64	0	256	64	4	>32	16	2	>64	64	1	>64	32	2	>128	>128	0
Mycobacterium abscessus subsp. abscessus	32	256	<0.5	512	64	<0.5	128	>256	<0.5	512	>64	<0.125	0	128	<0.5	256	4	<0.125	32	16	<0.125	128	>64	<0.125	512	64	<0.25	256
Mycobacterium abscessus subsp. abscessus	8	>256	64	4	128	16	8	>256	128	2	>64	64	1	128	16	8	8	1	8	64	4	16	>64	4	16	>128	64	2
Mycobacterium abscessus subsp. abscessus	32	>256	>256	0	256	128	2	>256	>256	0	>64	>64	0	>256	64	4	>32	>32	0	>64	>64	0	>64	32	2	>128	>128	0
																														Mean fold-change
Mean Tube-Dil change in MIC				96.6349			18.7937			105.063			74.4286			59.3333			23.4659			36.8016			89.1429			73.5873		64.1391
MIC Distribution
0.06																	0	5
0.125	0	0	0		0	0		0	0		0	7		0	0		0	8		0	5		0	3		0	0
0.25	0	0	0		0	0		0	0		0	6		0	0		0	4		0	5		0	6		0	4
0.5	0	0	4		0	4		0	7		0	3		0	5		0	10		0	5		0	13		0	8
1	0	0	5		0	4		0	7		0	0		0	8		0	29		0	5		2	6		0	1
2	0	0	6		0	3		0	4		0	2		0	1		23	4		0	28		0	28		0	1
4	2	0	9		0	5		0	1		0	0		0	2		23	1		2	11		0	4		0	2
8	12	0	25		0	9		0	6		0	0		0	1		11	0		1	1		0	1		0	5
16	4	2	5		0	5		0	7		0	1		0	2		5	1		21	1		0			3	20
32	23	0	2		2	12		0	6		0	2		0	2		2	0		32	0		3	2		0	16
64	13	0	2		26	12		0	10		64	42		1	8		0	0		7	2		58	0		1	4
128	4	1	0		25	8		1	7		0	0		12	5		0	0		0	0		0	0		59	2
256		61	2		11	0		63	6		0	0		51	27		0	0		0	0		0	0		0	0
Total	58	64	60		64	62		64	61		64	63		64	61		64	62		63	63		63	63		63	63
% @ each MIC
0.06																	0	0.0806452
0.125	0	0	0		0	0		0	0		0	0.111111		0	0		0	0.129032		0	0.0793651		0	0.047619		0	0
0.25	0	0	0		0	0		0	0		0	0.0952381		0	0		0	0.0645161		0	0.0793651		0	0.0952381		0	0.0634921
0.5	0	0	0.0666667		0	0.0645161		0	0.114754		0	0.047619		0	0.0819672		0	0.16129		0	0.0793651		0	0.206349		0	0.126984
1	0	0	0.0833333		0	0.0645161		0	0.114754		0	0		0	0.131148		0	0.467742		0	0.0793651		0.031746	0.0952381		0	0.015873
2	0	0	0.1		0	0.0483871		0	0.0655738		0	0.031746		0	0.0163934		0.359375	0.0645161		0	0.444444		0	0.444444		0	0.015873
4	0.0344828	0	0.15		0	0.0806452		0	0.0163934		0	0		0	0.0327869		0.359375	0.016129		0.031746	0.174603		0	0.0634921		0	0.031746
8	0.206897	0	0.416667		0	0.145161		0	0.0983607		0	0		0	0.0163934		0.171875	0		0.015873	0.015873		0	0.015873		0	0.0793651
16	0.0689655	0.03125	0.0833333		0	0.0806452		0	0.114754		0	0.015873		0	0.0327869		0.078125	0.016129		0.333333	0.015873		0	0		0.047619	0.31746
32	0.396552	0	0.0333333		0.03125	0.193548		0	0.0983607		0	0.031746		0	0.0327869		0.03125	0		0.507937	0		0.047619	0.031746		0	0.253968
64	0.224138	0	0.0333333		0.40625	0.193548		0	0.163934		1	0.666667		0.015625	0.131148		0	0		0.111111	0.031746		0.920635	0		0.015873	0.0634921
128	0.0689655	0.015625	0		0.390625	0.129032		0.015625	0.114754		0	0		0.1875	0.0819672		0	0		0	0		0	0		0.936508	0.031746
256	0	0.953125	0.0333333		0.171875	0		0.984375	0.0983607		0	0		0.796875	0.442623		0	0		0	0		0	0		0	0
Cumulative MIC
0.06																	0	0.0806452
0.125	0	0	0		0	0		0	0		0	0.111111		0	0		0	0.209677		0	0.0793651		0	0.047619		0	0
0.25	0	0	0		0	0		0	0		0	0.206349		0	0		0	0.274194		0	0.15873		0	0.142857		0	0.0634921
0.5	0	0	0.0666667		0	0.0645161		0	0.114754		0	0.253968		0	0.0819672		0	0.435484		0	0.238095		0	0.349206		0	0.190476
1	0	0	0.15		0	0.129032		0	0.229508		0	0.253968		0	0.213115		0	0.903226		0	0.31746		0.031746	0.444444		0	0.206349
2	0	0	0.25		0	0.177419		0	0.295082		0	0.285714		0	0.229508		0.359375	0.967742		0	0.761905		0.031746	0.888889		0	0.222222
4	0.0344828	0	0.4		0	0.258065		0	0.311475		0	0.285714		0	0.262295		0.71875	0.983871		0.031746	0.936508		0.031746	0.952381		0	0.253968
8	0.241379	0	0.816667		0	0.403226		0	0.409836		0	0.285714		0	0.278689		0.890625	0.983871		0.047619	0.952381		0.031746	0.968254		0	0.333333
16	0.310345	0.03125	0.9		0	0.483871		0	0.52459		0	0.301587		0	0.311475		0.96875	1		0.380952	0.968254		0.031746	0.968254		0.047619	0.650794
32	0.706897	0.03125	0.933333		0.03125	0.677419		0	0.622951		0	0.333333		0	0.344262		1	1		0.888889	0.968254		0.0793651	1		0.047619	0.904762
64	0.931034	0.03125	0.966667		0.4375	0.870968		0	0.786885		1	1		0.015625	0.47541		1	1		1	1		1	1		0.0634921	0.968254
128	1	0.046875	0.966667		0.828125	1		0.015625	0.901639		1	1		0.203125	0.557377		1	1		1	1		1	1		1	1
256	1	1	1		1	1		1	1		1	1		1	1		1	1		1	1		1	1		1	1
MIC50	32	256	8		128	32		256	16		64	64		256	128		8	1		32	2		64	2		128	16
MIC90	64	256	16		256	128		256	128		64	64		256	256		16	1		64	4		64	4		128	32

## Sheet: Table S2
Table S2. Macrolide MICs of M. abscessus clinical isolates in addition to the MIC of other study drugs with and without sulbactam/durlobactam.
Strain ID	Clarithromycin	Azithromycin	SUL/DUR	Amoxicillin	Amoxicillin + Sul/Dur	Fold-change in MIC	Cefdinir	Cefdinir + Sul/Dur	Fold-change in MIC	Ceftriaxone	Ceftriaxone + Sul/Dur	Fold-change in MIC	Cefalexin	Cefalexin + Sul/Dur	Fold-change in MIC	Cefuroxime	Cefuroxime + Sul/Dur	Fold-change in MIC	Imipenem	Imipenem +Sul/Dur	Fold-change in MIC	Meropenem	Meropenem+Sul/Dur	Fold-change in MIC	Tebipenem	Tebipenem + Sul/Dur	Fold-change in MIC	Faropenem	Faropenem + Sul/Dur	Fold-change in MIC
Mycobacterium abscessus subsp. abscessus	> 8	> 64	8	>256	0.5(T)	512	64	0.5(T)	128	>256	0.5(T)	512	>64	0.125(T)	128	64	0.5(T)	128	4	0.062	65	16	0.125(T)	128	64	0.125(T)	512	128	0.25(T)	1024
Mycobacterium abscessus subsp. abscessus	> 8	64	8	>256	2	128	64	2	32	>256	2	128	>64	0.125	512	256	2	128	4	0.125	32	16	0.5	32	32	0.25	128	128	2	64
Mycobacterium abscessus subsp. abscessus	2	64	8	>256	2	128	128	4	32	>256	0.5	512	>64	≤.125	512	256	1	256	16	0.06	267	32	0.25	128	>64	0.25	256	128	0.5(T)	256
Mycobacterium abscessus subsp. abscessus	0.125	1	8	>256	1	256	64	2	32	>256	0.5	512	>64	≤.125	512	128	0.5	256	16	0.06	267	32	≤.125	256	64	0.25	256	128	0.5(T)	256
Mycobacterium abscessus subsp. abscessus	> 8	> 64	8	>256	4	64	64	8	8	>256	2	128	>64	0.25	256	128	1	128	8	0.125	64	32	0.5	64	>64	1	64	128	0.5(T)	256
Mycobacterium abscessus subsp. abscessus	> 8	> 64	8	>256	8	32	128	4	32	>256	1	256	>64	0.25	256	128	1	128	16	0.125	128	32	0.5	64	>64	0.5	128	128	0.5(T)	256
Mycobacterium abscessus subsp. abscessus	> 8	> 64	8	>256	4	64	64	2	32	>256	1	256	>64	0.5	128	128	1	128	8	0.25	32	16	0.5	32	64	1	64	128	4(T)	32
Mycobacterium abscessus subsp. abscessus	0.125	1	8	>256	4	64	64	8	8	>256	2	128	>64	0.5	128	128	4	32	8	0.5	16	16	1	16	64	1	64	128	0.5(T)	256
Mycobacterium abscessus subsp. abscessus	4	> 64	8	>256	16	16	128	16	8	>256	16	16	>64	2	32	128	4	32	8	1	8	64	2	32	>64	2	32	128	32	4
Mycobacterium abscessus subsp. abscessus	> 8	> 64	32	>256	8	32	128	32	4	>256	64	4	>64	>64	0	>256	>256	0	8	0.5	16	32	1	32	64	0.5	128	128	8(T)	16
Mycobacterium abscessus subsp. abscessus	> 8	> 64	16	>256	4	64	128	32	4	>256	2	128	>64	>64	0	>256	128	0	8	0.5	16	16	1	16	>64	0.5	128	128	8	16
Mycobacterium abscessus subsp. abscessus	> 8	> 64	16	>256	8	32	128	8	16	>256	8	32	>64	2	32	128	8	16	16	1	16	64	2	32	>64	2	32	128	64	2
Mycobacterium abscessus subsp. massilliense	0.125	4	32	>256	2	128	64	8	8	>256	1	256	>64	16	4	256	16	16	16	0.5	32	32	1	32	64	0.5	128	128	16	8
Mycobacterium abscessus subsp. massilliense	0.125	1	32	>256	2	128	64	4	16	>256	≤0.5	512	>64	≤.125	512	256	≤0.5	512	8	0.06	133	32	≤.125	256	>64	0.5	128	128	4	32
Mycobacterium abscessus subsp. massilliense	> 8	> 64	32	>256	1	256	64	1	64	>256	1	256	>64	0.25	256	128	1	128	2	0.125	16	16	0.25	64	64	0.25	256	128	0.5	256
Mycobacterium abscessus subsp. massilliense	> 8	> 64	32	>256	1	256	64	1	64	>256	1	256	>64	0.25	256	256	1	256	4	0.125	32	4	0.25	16	>64	0.5	128	128	1	128
Mycobacterium abscessus subsp. massilliense	> 8	> 64	32	>256	1	256	64	1	64	>256	1	256	>64	0.25	256	256	1	256	4	0.125	32	16	0.25	64	64	0.25	256	>128	0.5	256
Mycobacterium abscessus subsp. massilliense	0.125	4	32	>256	1	256	64	1	64	>256	1	256	>64	0.5	128	256	1	256	2	0.25	8	32	0.5	64	64	0.5	128	>128	0.5(T)	256
Mycobacterium abscessus subsp. massilliense	> 8	> 64	8	>256	≤0.5	512	64	≤0.5	128	>256	≤0.5	512	>64	≤0.125	512	128	≤0.5	256	4	0.06	67	32	≤0.125	256	>64	≤0.125	512	128	≤0.25	256
Mycobacterium abscessus subsp. bolletti	> 8	> 64	8	>256	4	64	128	8	16	>256	32	8	>64	32(T)	2	>256	32	8	4	0.25	16	32	1	32	>64	2	32	128	32	4
Range	0.125 - >8	1 - >64
